# Supplementary material for: Hello handsome! Male's facial attractiveness gives rise to female's fairness bias in Ultimatum Game scenarios—An ERP study
Source: PLoS One. 2017 Jul 5;12(7):e0180459. doi: 10.1371/journal.pone.0180459 (PMC5498035; doi:10.1371/journal.pone.0180459)
Supplement: S1 Data — (ZIP) [file pone.0180459.s001.zip]

Archive with 7 entries (7 files):
- Questionnaire_17 female subjects.xls
- ERP Raw Data.xlsx
- ERP Raw Data Mixed.xlsx
- Questionnaire_21 male subjects from previous experiment.xls
- ERP Raw Data_Female.xlsx
- N2 and LPP Data_Male and female_ Mixed.xlsx
- Behavioral Data.xlsx
