# Supplementary material for: Hello handsome! Male's facial attractiveness gives rise to female's fairness bias in Ultimatum Game scenarios—An ERP study
Source: PLoS One. 2017 Jul 5;12(7):e0180459. doi: 10.1371/journal.pone.0180459 (PMC5498035; doi:10.1371/journal.pone.0180459)
Supplement: S1 Data — (ZIP) [file pone.0180459.s001.zip › Questionnaire_17 female subjects.xls]

## Sheet: Sheet1
Subjects	1、Facial Attractiveness	2、Social Status	3、Healthy Body	4、Resources	5、Intelligence	6、Achievement
1	5	3	4	3	5	4
2	3	3	3	4	5	5
3	3	5	3	4	4	4
4	3	2	5	5	5	5
5	5	5	3	4	3	4
6	2	3	5	4	5	4
7	3	3	4	4	4	5
8	3	3	3	3	3	3
9	4	2	5	2	5	5
10	4	3	4	3	4	5
11	3	2	4	4	4	4
12	4	3	4	4	4	4
13	3	3	5	5	4	5
14	3	3	5	4	5	5
15	3	4	5	4	5	4
16	4	3	4	3	5	3
17	3	4	4	4	5	5
Average Score	3.41176	3.17647	4.11765	3.76471	4.41176	4.35294
	1. Intelligence	4.41
	2. Achievement	4.35
	3. Healthy Body	4.12
	4.Resources	3.76
	5. Facial Attractiveness	3.41
	6. Social Status	3.17
