# Supplementary material for: Hello handsome! Male's facial attractiveness gives rise to female's fairness bias in Ultimatum Game scenarios—An ERP study
Source: PLoS One. 2017 Jul 5;12(7):e0180459. doi: 10.1371/journal.pone.0180459 (PMC5498035; doi:10.1371/journal.pone.0180459)
Supplement: S1 Data — (ZIP) [file pone.0180459.s001.zip › ERP Raw Data.xlsx]

## Sheet: N2_210-280ms_Attr vs Unattr
Subjects	attr_F3	attr_FZ	attr_F4	attr_FC3	attr_FCZ	attr_FC4	attr_C3	attr_CZ	attr_C4	unattr_F3	unattr_FZ	unattr_F4	unattr_FC3	unattr_FCZ	unattr_FC4	unattr_C3	unattr_CZ	unattr_C4
1	-0.269123	-0.681027	0.003739	1.18522	-0.038861	0.302344	0.580974	-0.081211	1.21943	0.534504	-0.665535	-0.283741	0.983051	-0.068707	0.038889	0.97036	-0.315618	0.633764
2	1.28493	0.936909	0.37282	1.86936	1.62188	2.16888	3.12121	2.76661	2.83921	0.605057	0.608442	-0.715276	1.21528	0.852058	1.17565	2.512	1.84994	2.51681
3	5.53919	5.58851	4.77401	4.5384	5.72011	4.27617	3.07422	3.44087	3.74032	4.18818	4.62148	4.03401	3.21382	4.00068	3.6177	1.71608	2.06742	2.86338
4	7.23311	7.0938	6.53005	6.56991	6.63038	4.99052	5.53231	4.80373	4.30278	7.83316	8.02058	6.81522	6.91196	5.93527	5.43314	6.32862	5.03518	4.12243
5	6.0122	8.50496	7.0553	8.34579	8.36942	4.34111	7.56688	8.248	8.15622	5.38436	8.98775	7.119	8.60113	9.81812	5.00457	7.8173	9.89841	9.09973
6	-7.53527	-6.76075	-6.72475	-8.33887	-6.60442	-4.99059	-7.08055	-6.44449	-4.06149	-8.16093	-7.40049	-7.23039	-9.09431	-6.6415	-5.91758	-8.20945	-5.90074	-4.74214
7	1.19529	-0.048044	-0.943737	1.78574	-0.025998	1.00552	3.22646	2.06721	3.41365	-0.024955	-0.786642	-2.04477	1.27191	-0.009891	0.507968	3.14248	1.94425	3.54491
8	-0.56706	-0.51326	-0.514721	-0.087248	-0.076491	-0.603178	1.09542	-0.358407	0.697106	0.919914	1.69382	1.41438	2.41839	2.25906	1.87845	3.9637	2.07997	3.59822
9	0.097994	0.756595	-0.015286	0.946033	0.502708	0.424376	1.70261	1.30549	1.76609	-1.58644	-1.80312	-0.231153	0.067663	-0.742368	0.370912	1.54251	0.800545	1.59113
10	1.75923	-2.73179	-3.56354	1.054	-0.833546	-1.18411	2.50852	0.716552	1.24787	-0.052363	-2.98299	-3.78097	-0.948409	-1.54066	-1.4336	2.05301	0.345279	1.25001
11	-1.95418	-2.35542	-1.91287	-1.86136	-2.52003	-1.80791	0.163299	-1.038	-0.638591	-1.50524	-2.73654	-2.30842	-1.7222	-2.33242	-2.64244	-0.625805	-1.54362	-1.02392
12	-4.82157	-2.01948	-1.75955	-3.02612	-1.45722	-0.377359	-1.63451	3.019	2.09212	-3.81338	-2.34259	-2.17823	-1.65254	-1.59615	-0.422143	0.947791	4.75445	2.3156
13	2.57337	3.01747	2.82129	2.64589	3.59272	2.34212	4.51047	3.71554	3.49018	1.0228	2.2195	1.38041	1.48779	2.0876	1.51472	3.94585	2.94956	2.48028
14	0.294095	0.771298	2.94994	1.15752	2.09412	2.69816	1.94976	5.05229	5.78173	-0.964919	-0.071268	2.79089	0.216546	1.50127	2.47699	0.498542	4.41525	5.77343
15	-4.73345	-3.43022	-4.93258	-3.78048	-4.23927	-4.73959	-2.68062	-2.56801	-2.74503	-3.64604	-3.14591	-2.24369	-3.72772	-3.22209	-2.54095	-2.51416	-2.63117	-0.750273
16	-3.7597	-2.3943	-2.03118	-2.70748	-3.47181	-1.04315	-1.47082	-2.30183	-0.325592	-4.92898	-5.26634	-4.51333	-4.96124	-5.77904	-3.09892	-2.20262	-4.8086	-2.46844
17	-0.378782	0.108768	0.958157	1.16909	1.83482	3.79207	5.02376	4.47704	5.78324	0.780706	1.65908	2.41267	2.44183	3.81596	5.41308	6.29863	6.59515	7.52984

## Sheet: Early frontal LPP_380-480ms
Subject	attr_F3	attr_FZ	attr_F4	attr_FC3	attr_FCZ	attr_FC4	attr_C3	attr_CZ	attr_C4	unattr_F3	unattr_FZ	unattr_F4	unattr_FC3	unattr_FCZ	unattr_FC4	unattr_C3	unattr_CZ	unattr_C4
1	3.54145	2.71434	3.31454	4.98203	4.03117	5.5042	4.69707	5.10852	8.49606	3.81667	3.13148	4.18145	3.99767	4.49258	6.48568	4.97687	5.44923	8.92462
2	2.22624	2.16175	1.63412	2.41178	2.65805	2.64595	2.6371	3.5115	2.31143	0.58548	1.3543	1.51203	0.521615	0.89533	1.85353	0.395135	1.41262	2.36725
3	10.7623	11.7398	9.41409	10.3651	12.645	9.47034	10.0364	11.6499	9.55968	7.32142	9.1196	7.09583	7.04504	9.29711	7.11147	6.4782	8.22345	6.963
4	4.40565	4.75584	7.56885	5.18055	6.3369	7.64616	5.87363	7.01156	7.99372	4.25938	4.9513	6.82627	4.78063	5.918	6.90672	5.65305	6.4185	6.56974
5	-9.21928	-10.6833	-10.7554	-10.0312	-11.2738	-10.6684	-10.3218	-11.4353	-9.2782	-10.3381	-11.1912	-11.0445	-12.5915	-11.9678	-11.17	-11.9243	-12.1262	-9.38473
6	2.98257	1.79849	0.981442	4.43088	2.63295	4.28833	6.84779	5.88117	6.90327	-0.042021	-0.852634	-1.88424	1.90717	0.582265	1.63887	4.1045	2.90382	4.68163
7	2.34824	0.324502	-0.415896	1.26349	0.978619	0.373917	2.56199	2.12783	3.05719	1.84207	-0.198702	-0.750086	1.96975	0.881574	0.922836	3.85811	2.51789	4.0748
8	0.231871	0.798773	0.225242	1.04693	0.604732	0.66467	1.735	1.66631	2.06236	-3.75629	-4.42777	-1.7215	-2.17609	-3.2118	-0.578792	-0.417168	-1.21275	0.649818
9	0.128669	0.224349	1.04152	0.55645	1.05554	2.27761	3.66935	5.47601	3.69458	-2.68608	-4.54603	-2.47708	-1.82887	-2.14328	-1.26605	-0.183204	1.68072	2.23597
10	-3.51639	-4.99281	-3.92831	-3.03113	-4.57551	-1.86391	-0.183654	-2.29048	0.048096	-4.41799	-6.84617	-6.30604	-4.29446	-6.32125	-3.81807	-0.929905	-3.93683	-1.45072
11	0.649782	0.911807	1.51765	2.24644	2.91369	4.26466	5.41538	6.03533	6.38171	0.827699	0.507026	1.20819	2.59791	3.16859	4.11099	5.65367	6.32072	6.75583
12	2.93865	3.6831	3.4697	3.06548	5.11812	5.53312	4.64208	8.18259	7.15821	3.51561	1.85904	2.3174	3.44386	2.01973	4.84545	5.30503	5.64738	5.44792
13	-2.68377	-2.10998	0.667911	-0.025611	0.652909	2.04775	3.81382	6.29555	5.57929	-3.61058	-3.9828	-1.55842	-1.08221	-1.32555	0.379763	2.99119	4.65921	3.89222
14	4.37327	3.37071	0.833844	5.54471	4.93681	4.00056	6.48341	7.61691	6.02239	2.64707	2.049	0.827266	4.13742	3.86159	3.92076	5.4874	7.10578	6.29962
15	-3.12449	-2.92513	-2.43691	-2.26526	-3.04125	-2.36896	-1.26731	-1.65	-1.49655	-2.66406	-1.12964	-0.278495	-1.709	-1.65847	-0.505786	-0.142667	-0.499601	-0.43182
16	7.28739	7.32531	6.63918	8.39294	8.32352	7.16131	10.3097	10.1969	10.3692	3.13374	3.20626	3.35211	4.05638	4.02329	5.47674	6.3644	7.15533	8.13555
17	-1.33302	-1.16642	0.310298	-1.46042	-0.586779	0.525139	0.979471	2.15186	2.54562	-1.12257	-0.751243	0.704355	-0.61	0.337236	1.15937	1.94891	3.9165	3.28116

## Sheet: Late posterior LPP_500-700ms
Subject	attr_CP3	attr_CPZ	attr_CP4	attr_P3	attr_PZ	attr_P4	unattr_CP3	unattr_CPZ	unattr_CP4	unattr_P3	unattr_PZ	unattr_P4
1	1.31301	4.70143	1.59856	-0.282695	2.05392	-3.17909	2.3796	4.0739	2.0706	-0.493439	3.07573	-3.06133
2	1.60908	3.79488	0.463458	1.74189	3.73736	0.43387	1.6631	4.97886	2.34389	3.55313	4.94888	2.34796
3	10.8228	13.9259	8.6145	7.33576	10.7557	7.13837	9.3776	12.5761	7.58742	6.29473	10.3906	6.7166
4	9.28865	13.6608	9.39264	3.69845	10.4058	2.37565	8.80527	11.5662	7.80041	3.94901	8.01515	1.13658
5	7.11901	10.3503	9.46791	4.60837	10.3309	2.4153	8.08454	12.4435	11.5875	6.83635	12.4207	4.25826
6	-6.38731	-4.85636	-6.03118	-3.82285	-5.02144	-4.51059	-6.66589	-7.76008	-6.81305	-2.58657	-6.85852	-7.8656
7	10.1899	10.9599	11.0023	8.46284	9.64635	11.2227	7.83238	8.44341	8.23	7.16429	7.64113	8.7399
8	0.094578	1.80844	0.626481	0.007223	1.74997	0.611471	1.46516	3.74763	2.41514	1.4069	3.68784	2.34147
9	3.7691	5.71405	2.37748	3.80614	5.9354	2.16643	4.89992	6.03697	3.47415	4.97899	6.46312	2.79998
10	5.269	11.6794	7.48634	4.43981	11.4243	2.68348	3.68967	6.49929	4.83676	3.74452	5.5943	2.31524
11	9.94082	12.3898	10.2644	9.86999	12.4262	8.02449	12.8239	15.4514	13.2882	12.538	16.0185	10.2697
12	9.29457	9.59919	8.55704	12.0699	10.5098	2.55182	10.008	10.3127	8.41902	11.5264	9.61899	2.17332
13	5.8282	6.03755	6.07703	5.16834	5.55095	6.13345	7.57467	7.59562	7.40318	6.20054	6.53459	7.41969
14	3.56182	6.04417	4.09401	3.18082	2.97161	3.07673	5.65622	8.14495	6.9001	5.53658	5.52152	5.31747
15	3.03479	3.38573	2.76033	3.50045	3.43823	2.67193	4.21296	5.34851	5.75281	4.4298	5.873	4.20389
16	9.33703	11.7578	5.00999	7.21983	11.7473	4.87404	9.12825	10.1996	5.70451	7.7551	10.1566	5.60299
17	2.53483	4.23933	6.17977	3.15704	6.45094	6.48541	4.01118	6.35428	7.16343	4.48907	7.2161	8.02664

## Sheet: Typical LPP_300-700ms
Subject	attr_CP3	attr_CPZ	attr_CP4	attr_P3	attr_PZ	attr_P4	unattr_CP3	unattr_CPZ	unattr_CP4	unattr_P3	unattr_PZ	unattr_P4
1	2.91836	4.70262	3.19795	2.81574	3.30092	-0.997706	3.43661	4.12405	3.59489	2.32687	3.80255	-1.12049
2	1.99447	3.36337	1.5131	2.62487	3.322	1.49286	1.19103	3.40701	2.44355	3.23951	3.3883	2.45051
3	8.5687	11.0574	7.08855	5.85392	8.70506	5.90969	6.623	9.07376	5.55939	4.20685	7.4093	4.81075
4	7.40837	10.4311	7.70553	2.95451	7.93849	1.885	7.17198	8.83209	6.20914	3.3011	5.97716	0.707567
5	7.15894	9.90604	10.5117	5.2311	9.8841	3.2287	8.38318	12.4842	12.8787	7.39599	12.461	5.00363
6	-7.24588	-6.48945	-6.44899	-3.33705	-6.01371	-4.89029	-7.47081	-8.80675	-6.76016	-2.36767	-7.50426	-7.39915
7	9.17379	9.47974	10.2633	9.24349	9.51243	11.9814	7.22037	7.32819	8.03625	7.88231	7.55313	9.93582
8	2.3018	2.12753	2.47132	2.32802	2.12942	2.49208	3.69677	3.77946	4.07425	3.72506	3.77146	4.03844
9	3.55633	4.05061	2.7777	4.2438	4.36992	3.07664	3.85248	3.40389	3.26726	4.95685	4.247	3.4189
10	4.16088	9.06697	5.62043	3.69648	9.17149	1.69011	3.43623	5.85093	4.6506	3.74454	5.35618	2.39699
11	8.30263	9.88519	8.85672	9.22412	10.8238	8.03099	10.0482	11.9507	10.7584	11.0325	13.2836	9.52585
12	8.6134	7.35367	7.99606	12.1019	9.28086	2.55434	8.94148	6.92279	7.50344	11.0731	7.56541	1.72812
13	6.30311	5.54375	6.75991	6.45401	5.93794	6.9763	6.75957	5.72363	6.96551	6.39008	5.71661	7.18993
14	5.22555	7.14079	6.49903	5.8721	4.8126	5.23999	6.39234	8.16608	8.23822	7.26356	6.64274	6.54388
15	1.95179	1.88787	1.4184	2.97929	2.13985	2.46123	2.80378	3.7255	4.2194	3.72432	4.45145	4.20271
16	9.36933	10.291	6.24606	7.68902	10.3026	6.1181	8.82689	8.19546	6.87616	7.86531	8.18792	6.79115
17	2.51887	2.50325	4.98858	3.35275	5.87355	6.34907	3.77597	4.40005	5.7907	4.4426	6.42571	7.55392

## Sheet: FRN_260-320ms_4 conditions
Subjects	attr_fair_F3	attr_fair_FZ	attr_fair_F4	attr_fair_FC3	attr_fair_FCZ	attr_fair_FC4	attr_fair_C3	attr_fair_CZ	attr_fair_C4	attr_unfair_F3	attr_unfair_FZ	attr_unfair_F4	attr_unfair_FC3	attr_unfair_FCZ	attr_unfair_FC4	attr_unfair_C3	attr_unfair_CZ	attr_unfair_C4	unattr_fair_F3	unattr_fair_FZ	unattr_fair_F4	unattr_fair_FC3	unattr_fair_FCZ	unattr_fair_FC4	unattr_fair_C3	unattr_fair_CZ	unattr_fair_C4	unattr_unfair_F3	unattr_unfair_FZ	unattr_unfair_F4	unattr_unfair_FC3	unattr_unfair_FCZ	unattr_unfair_FC4	unattr_unfair_C3	unattr_unfair_CZ	unattr_unfair_C4
1	-1.38994	-2.41755	0.05333	0.761939	-1.61797	0.336209	2.98995	-0.111931	2.26539	-1.51648	-2.57702	-1.1341	1.54237	-2.66347	0.212677	2.61774	0.19314	2.30038	-1.07916	-2.12324	-0.96009	0.894711	-1.31428	-0.112215	3.24564	1.00927	4.49923	-1.36576	-2.35144	-0.240551	1.15135	-1.91653	1.06883	2.99953	0.835836	3.47506
2	-5.20864	-7.1397	-5.33445	-4.33954	-6.62135	-2.25308	-2.34573	-3.84264	-2.40509	-2.66147	-4.03494	-3.60775	-1.68683	-3.54242	-2.76895	-0.418441	-2.08228	-0.465899	-3.46855	-6.5441	-2.48956	-3.27839	-5.95885	-2.45884	0.067916	-1.54696	-0.727052	-4.28742	-5.34561	-2.3189	-3.6402	-5.70209	-2.76426	-1.73731	-3.97654	-0.915363
3	-5.23379	-6.39041	-5.67589	-5.57761	-7.14619	-4.85578	-3.4375	-5.4152	-3.6765	-7.2248	-7.56868	-5.02864	-6.73388	-8.17578	-4.97442	-4.46245	-5.67277	-3.36127	-6.09592	-6.46069	-4.46356	-6.49772	-7.18197	-5.15787	-6.20481	-6.44946	-3.86462	-7.23377	-6.94186	-5.08959	-6.99505	-7.66753	-5.01633	-5.21935	-6.74861	-2.78688
4	-1.82299	-1.67882	-2.99266	-1.87931	-2.18135	-2.87623	-2.74893	-3.11349	-1.75252	-3.72051	-5.75176	-4.00388	-4.86934	-6.74446	-5.34137	-4.36705	-6.42701	-4.32717	0.726931	0.193837	1.58661	1.29438	-0.643912	2.34326	2.64428	0.894202	4.42882	-3.13419	-3.82465	-4.11368	-3.75375	-5.0811	-4.99034	-3.35633	-5.79927	-3.39683
5	-0.401692	-1.47635	-0.330685	0.317695	-1.86	-1.02887	2.13998	-0.24725	1.02209	-1.23629	0.071058	0.376311	1.65289	0.29457	-0.64279	3.52107	1.76762	2.28764	3.00556	2.69221	2.79823	3.46471	1.50574	1.17422	4.50572	2.58722	3.71051	-1.41902	-0.502635	-0.5941	-0.614404	-1.38887	-1.73383	1.5663	-1.01712	0.14273
6	-4.08306	-5.21569	-5.37166	-2.40585	-5.75102	-4.59018	-4.12356	-5.73606	-5.09461	-10.6568	-8.29084	-7.90278	-10.7217	-10.1357	-7.63266	-6.0938	-9.15376	-5.84333	-5.57243	-4.61489	-4.41746	-2.27969	-6.03323	-4.56621	-5.08475	-3.91124	-3.84384	-5.08542	-7.08761	-7.00606	-4.22389	-4.94987	-4.71993	-4.83709	-3.21961	-3.74443
7	-2.18939	-3.29292	-2.5028	-0.032019	-3.91903	-2.51541	-1.44744	-3.62864	-0.850453	-3.82642	-3.81927	-2.20267	-1.69253	-4.25697	-1.86788	-2.30297	-3.12725	0.046862	-0.937335	-2.5714	-2.15813	-0.078229	-3.16899	-1.69449	-2.11417	-2.76913	-0.383905	-3.67281	-4.8894	-1.77224	-2.5299	-5.83452	-2.31239	-2.4652	-5.05139	-0.687491
8	0.310951	0.408885	1.09879	1.56061	-0.250852	0.391905	2.51397	-0.160634	0.523844	-2.01204	-2.51098	-0.727817	-2.82247	-4.16935	-1.13488	-0.358621	-3.52741	-1.27591	-3.54169	-1.66348	-0.038521	-1.84385	-2.36889	0.244835	-1.80487	-1.04433	1.49512	-1.99558	-2.47114	-0.978024	-2.02848	-4.17286	-1.39271	-0.736116	-3.18598	-0.609009
9	-12.938	-15.0949	-12.6371	-12.4204	-15.5777	-9.67997	-10.6632	-14.2706	-8.00483	-11.9353	-11.1299	-10.7592	-10.7768	-13.0974	-9.47866	-9.72053	-12.4401	-8.06431	-9.44985	-11.5441	-10.2515	-9.10639	-12.3684	-8.19837	-8.17416	-11.9039	-5.76977	-8.45022	-10.4399	-9.99897	-7.0521	-10.4048	-8.97114	-5.45076	-8.97127	-4.8681
10	-3.22897	-5.41318	-4.23221	-3.88699	-5.5815	-5.20035	-3.70858	-5.15972	-1.0858	-3.52148	-5.5574	-5.22158	-4.55956	-4.8937	-4.75113	-4.26139	-3.80285	-0.984173	-3.37729	-5.7118	-4.79736	-3.50714	-4.56992	-3.03377	-2.08561	-3.09434	-0.036898	-4.38764	-6.8585	-5.18105	-4.94317	-6.1461	-4.54124	-3.09451	-4.08397	-0.324116
11	-11.5976	-11.946	-10.6973	-9.44215	-10.5671	-6.97389	-5.82185	-7.27708	-3.61347	-8.02672	-7.72595	-5.69883	-5.81918	-5.26927	-1.80449	-1.44767	-2.44649	0.813499	-3.62213	-2.34403	-1.47586	-1.46661	0.019222	2.01918	2.67115	1.83215	3.79298	-9.44073	-9.91338	-7.7844	-7.47229	-7.8893	-4.20437	-3.96736	-5.83725	-1.7311
12	-0.677364	-2.6056	1.02776	-1.41846	-3.12961	0.838357	-1.59134	0.126406	4.8588	-4.18261	-5.07747	-2.48489	-3.48796	-3.08911	1.01402	-1.16274	1.20128	3.45329	1.62991	1.78173	2.03712	-0.241762	0.504623	3.44547	0.781866	1.25676	4.30915	-2.05473	-4.1059	-1.76681	-3.53203	-5.10265	0.470883	-0.42802	-1.80304	1.93403
13	-9.39033	-9.68924	-5.92793	-8.80971	-8.82319	-5.11748	-7.09265	-4.2	-3.83658	-7.88156	-8.1699	-6.23649	-7.45335	-7.49755	-4.39793	-5.46924	-3.38522	-2.90194	-8.8299	-8.96088	-6.57913	-8.26509	-8.19322	-5.41537	-6.29243	-4.85658	-3.55992	-8.53776	-7.66792	-5.07338	-9.05091	-7.94389	-4.39287	-7.92089	-5.29859	-3.59285
14	-0.403954	-1.13559	-0.147447	-0.256746	-0.338434	1.73504	0.966698	2.09495	4.14418	-2.19266	-3.29554	-1.30598	-2.72085	-3.78663	-1.41403	-2.17654	-2.97364	-0.062523	-1.04713	-1.6296	0.708088	-0.504731	-0.579778	1.905	0.803912	1.81023	4.1375	-3.11855	-3.30828	-0.551101	-2.5295	-2.39281	0.683565	-1.56997	-0.104515	2.90633
15	-2.85775	-1.5768	-1.02943	-1.33041	-0.742374	-0.899502	-0.687441	-0.075453	0.042329	-1.67543	-1.14291	-0.669516	-0.464633	-0.266393	-0.478619	-0.474975	-0.089319	0.052828	-3.93819	-2.7947	-2.32133	-1.92201	-0.284672	-1.39966	-0.359061	-0.182193	-0.138439	-2.3908	-1.87017	-1.35237	-1.46686	-1.96749	-1.29736	-0.528017	-0.569967	-0.55397
16	-7.06178	-7.56873	-8.07224	-7.64136	-8.45774	-7.45408	-3.42345	-5.712	-5.67755	-6.49509	-6.75596	-6.70409	-6.71918	-7.19663	-4.97995	-2.38999	-3.46287	-2.77233	-3.53883	-3.85913	-4.18365	-2.26885	-3.11435	-3.37704	2.26629	0.447029	-0.901252	-8.77835	-9.22364	-9.36727	-8.2945	-9.21246	-6.41724	-3.14777	-4.71615	-4.66116
17	-2.30645	-4.09294	-5.3353	-0.199263	-5.37796	-5.68777	-0.673842	-3.29119	-3.39498	-0.51075	-1.18525	-2.04881	0.4052	-1.36346	-0.469699	1.36727	1.68685	1.28821	-2.43882	-3.30703	-4.37925	-0.586407	-3.23276	-3.35338	0.046163	-0.882631	-1.57392	-2.43336	-3.88773	-4.18086	0.050245	-3.7837	-2.83133	0.481187	-0.823736	-0.667929

## Sheet: P300_460-560ms_4 conditions
Subjects	attr_fair_CP3	attr_fair_CPZ	attr_fair_CP4	attr_fair_P3	attr_fair_PZ	attr_fair_P4	attr_unfair_CP3	attr_unfair_CPZ	attr_unfair_CP4	attr_unfair_P3	attr_unfair_PZ	attr_unfair_P4	unattr_fair_CP3	unattr_fair_CPZ	unattr_fair_CP4	unattr_fair_P3	unattr_fair_PZ	unattr_fair_P4	unattr_unfair_CP3	unattr_unfair_CPZ	unattr_unfair_CP4	unattr_unfair_P3	unattr_unfair_PZ	unattr_unfair_P4
1	13.5548	14.4412	16.0713	14.3504	15.6653	19.0304	17.3347	15.3641	17.2179	18.2302	20.1083	19.3949	17.7423	22.1238	20.0181	17.4779	21.9105	22.7145	18.1719	18.5908	19.9581	19.7584	22.2448	22.1809
2	-3.7769	-4.6928	-1.8502	-5.7125	-4.6647	-1.9011	-1.8651	-1.0701	2.6043	-2.2587	-1.0341	2.6033	-0.304	-0.8166	2.5929	0.4179	-0.7851	2.6391	-1.5177	-2.9247	-0.1375	-2.3647	-2.8813	-0.1326
3	3.6449	4.3722	7.3963	6.0819	5.3021	7.9209	2.6042	0.5292	2.7563	5.0877	1.7379	3.2864	3.5368	3.9996	6.2367	5.3336	4.3136	6.3109	1.979	0.1128	3.7834	4.0933	1.42	3.6632
4	2.3724	1.3592	1.8707	4.3713	2.5653	6.2866	-1.1514	-0.8463	3.0831	1.7561	-0.0093	3.6858	3.7754	5.3412	7.8693	6.6722	6.3362	8.1725	-0.615	-0.8685	2.0402	1.248	0.0446	3.4613
5	8.7567	7.1843	11.3455	10.0261	7.1316	8.9099	6.0371	4.6301	6.9457	6.8572	4.6063	6.5548	10.3939	12.1722	14.1562	10.1474	12.1612	7.5752	5.1796	5.6174	6.909	6.3015	5.587	5.9849
6	-3.368	-4.4997	-6.5986	2.2887	-4.3602	-4.3951	-3.6161	-3.0374	-0.3046	2.6508	-1.2425	2.983	-0.3615	-3.3468	-0.4322	4.6729	-0.6286	-1.0553	-0.773	-5.6568	-4.2282	3.1398	-2.5354	-0.9799
7	9.5196	8.1566	9.9037	9.4127	8.2108	10.8526	11.1475	9.1174	9.7535	11.7229	10.1823	13.2863	10.9075	11.1095	11.0746	11.976	11.1449	13.3472	6.4649	4.3653	5.4257	8.5004	4.2942	8.6204
8	2.494	-1.2234	2.1905	2.7049	-1.1324	2.3497	2.0465	-2.2346	0.5747	2.1086	-2.1963	0.7083	2.7233	-0.0562	2.5587	2.7664	-0.0075	2.5565	1.749	-0.755	1.2849	1.7036	-0.6578	1.3687
9	-5.5134	-9.6478	1.4117	-1.1741	-5.5115	5.3481	-4.4768	-7.0992	1.0978	-1.3582	-5.1747	4.2903	-1.564	-5.2866	3.0491	1.5833	-2.369	6.076	-0.467	-2.9399	3.3608	2.74	-0.2744	7.911
10	7.6336	7.9617	11.8487	6.9744	6.758	10.6144	5.7963	6.9419	9.7313	6.3531	7.794	9.5652	9.5386	11.4109	10.9363	8.2573	13.9975	10.0051	6.2778	8.284	9.5646	6.5378	9.3212	8.4946
11	-0.2838	-1.0779	-0.0746	1.0837	0.0262	3.6751	-0.0404	-0.6172	2.6108	3.8702	1.8401	5.7268	4.0175	5.3789	5.0978	6.8563	5.9894	7.0846	0.2046	-0.6312	1.1706	4.4308	2.3129	4.2811
12	11.6068	8.2357	13.11	12.506	13.0176	8.927	7.8377	4.2508	9.1561	10.3296	8.7188	6.2614	9.2749	6.2596	11.4512	12.279	10.7327	7.8813	5.9821	3.2634	10.437	9.5394	7.7193	6.4573
13	0.2445	-0.6167	6.0137	2.2503	2.1013	6.8181	1.6571	0.7122	6.8966	3.2184	3.8724	7.7427	-1.5789	-2.0632	5.4995	-0.0732	0.0031	5.9921	-3.9493	-4.1625	4.1277	-0.7995	-1.4991	4.9619
14	4.4453	3.9819	4.2059	4.8976	3.5042	1.7604	1.4297	-0.0139	0.819	1.8993	0.4626	-1.5392	3.8067	3.187	4.9326	4.7583	3.1965	-0.1948	0.5906	-0.2007	1.3069	3.218	2.5131	0.5459
15	0.4721	2.7008	2.3198	1.3107	2.4975	3.0254	-0.6501	3.0199	2.8656	2.8211	3.1921	4.439	2.6341	5.1732	4.772	3.8715	4.6233	6.3325	2.28	2.8244	2.93	2.2725	3.1421	5.9287
16	15.9589	11.3296	12.7062	13.7457	11.3624	12.6922	9.2645	5.3313	9.8897	8.6143	5.381	9.9145	15.1706	11.192	11.3257	13.0793	11.3723	11.2949	11.2458	7.8187	9.7137	10.4788	7.8768	9.6901
17	-0.4687	-2.1172	-2.51	-0.8066	-2.2458	-0.1021	0.1427	-2.0202	-2.2525	0.2524	-1.5936	-1.0045	-0.251	-2.0793	-1.8905	-0.2242	-1.361	-0.2607	0.2169	-2.5343	-2.1393	0.2589	-1.6532	-0.3947
