# Supplementary material for: Hello handsome! Male's facial attractiveness gives rise to female's fairness bias in Ultimatum Game scenarios—An ERP study
Source: PLoS One. 2017 Jul 5;12(7):e0180459. doi: 10.1371/journal.pone.0180459 (PMC5498035; doi:10.1371/journal.pone.0180459)
Supplement: S1 Data — (ZIP) [file pone.0180459.s001.zip › ERP Raw Data Mixed.xlsx]

## Sheet: N2
Subjects	attr_F3	attr_FZ	attr_F4	attr_FC3	attr_FCZ	attr_FC4	attr_C3	attr_CZ	attr_C4	unattr_F3	unattr_FZ	unattr_F4	unattr_FC3	unattr_FCZ	unattr_FC4	unattr_C3	unattr_CZ	unattr_C4	Gender
1	-0.269123	-0.681027	0.003739	1.18522	-0.038861	0.302344	0.580974	-0.081211	1.21943	0.534504	-0.665535	-0.283741	0.983051	-0.068707	0.038889	0.97036	-0.315618	0.633764	1
2	1.28493	0.936909	0.37282	1.86936	1.62188	2.16888	3.12121	2.76661	2.83921	0.605057	0.608442	-0.715276	1.21528	0.852058	1.17565	2.512	1.84994	2.51681	1
3	5.53919	5.58851	4.77401	4.5384	5.72011	4.27617	3.07422	3.44087	3.74032	4.18818	4.62148	4.03401	3.21382	4.00068	3.6177	1.71608	2.06742	2.86338	1
4	7.23311	7.0938	6.53005	6.56991	6.63038	4.99052	5.53231	4.80373	4.30278	7.83316	8.02058	6.81522	6.91196	5.93527	5.43314	6.32862	5.03518	4.12243	1
5	6.0122	8.50496	7.0553	8.34579	8.36942	4.34111	7.56688	8.248	8.15622	5.38436	8.98775	7.119	8.60113	9.81812	5.00457	7.8173	9.89841	9.09973	1
6	-7.53527	-6.76075	-6.72475	-8.33887	-6.60442	-4.99059	-7.08055	-6.44449	-4.06149	-8.16093	-7.40049	-7.23039	-9.09431	-6.6415	-5.91758	-8.20945	-5.90074	-4.74214	1
7	1.19529	-0.048044	-0.943737	1.78574	-0.025998	1.00552	3.22646	2.06721	3.41365	-0.024955	-0.786642	-2.04477	1.27191	-0.009891	0.507968	3.14248	1.94425	3.54491	1
8	-0.56706	-0.51326	-0.514721	-0.087248	-0.076491	-0.603178	1.09542	-0.358407	0.697106	0.919914	1.69382	1.41438	2.41839	2.25906	1.87845	3.9637	2.07997	3.59822	1
9	0.097994	0.756595	-0.015286	0.946033	0.502708	0.424376	1.70261	1.30549	1.76609	-1.58644	-1.80312	-0.231153	0.067663	-0.742368	0.370912	1.54251	0.800545	1.59113	1
10	1.75923	-2.73179	-3.56354	1.054	-0.833546	-1.18411	2.50852	0.716552	1.24787	-0.052363	-2.98299	-3.78097	-0.948409	-1.54066	-1.4336	2.05301	0.345279	1.25001	1
11	-1.95418	-2.35542	-1.91287	-1.86136	-2.52003	-1.80791	0.163299	-1.038	-0.638591	-1.50524	-2.73654	-2.30842	-1.7222	-2.33242	-2.64244	-0.625805	-1.54362	-1.02392	1
12	-4.82157	-2.01948	-1.75955	-3.02612	-1.45722	-0.377359	-1.63451	3.019	2.09212	-3.81338	-2.34259	-2.17823	-1.65254	-1.59615	-0.422143	0.947791	4.75445	2.3156	1
13	2.57337	3.01747	2.82129	2.64589	3.59272	2.34212	4.51047	3.71554	3.49018	1.0228	2.2195	1.38041	1.48779	2.0876	1.51472	3.94585	2.94956	2.48028	1
14	0.294095	0.771298	2.94994	1.15752	2.09412	2.69816	1.94976	5.05229	5.78173	-0.964919	-0.071268	2.79089	0.216546	1.50127	2.47699	0.498542	4.41525	5.77343	1
15	-4.73345	-3.43022	-4.93258	-3.78048	-4.23927	-4.73959	-2.68062	-2.56801	-2.74503	-3.64604	-3.14591	-2.24369	-3.72772	-3.22209	-2.54095	-2.51416	-2.63117	-0.750273	1
16	-3.7597	-2.3943	-2.03118	-2.70748	-3.47181	-1.04315	-1.47082	-2.30183	-0.325592	-4.92898	-5.26634	-4.51333	-4.96124	-5.77904	-3.09892	-2.20262	-4.8086	-2.46844	1
17	-0.378782	0.108768	0.958157	1.16909	1.83482	3.79207	5.02376	4.47704	5.78324	0.780706	1.65908	2.41267	2.44183	3.81596	5.41308	6.29863	6.59515	7.52984	1
1	3.68077	4.67751	3.88449	2.93905	3.92813	2.01672	1.34317	2.28187	-0.307127	4.41746	4.78494	3.51125	3.28117	4.26613	1.68274	2.00775	2.5498	0.091098	2
2	4.24199	5.01349	3.73104	3.78551	2.70906	3.68142	2.98182	1.51966	3.29645	-0.583477	-0.73808	-1.77222	-1.77312	-2.76422	-1.91539	-1.62038	-2.97509	-2.24839	2
3	6.14705	6.8796	7.4081	5.88896	7.0958	5.35548	7.69717	6.37444	5.56069	0.983142	2.1841	2.01199	0.583953	3.21889	2.13055	1.60688	3.07402	2.3936	2
4	-3.41974	-3.5519	-4.17392	-3.9361	-3.178	-6.59401	-3.32425	-2.2769	-3.21887	-5.49957	-6.70912	-6.89843	-7.25975	-6.14532	-11.0159	-6.40123	-6.01354	-7.00513	2
5	-0.551665	-0.53587	-0.810935	-0.545253	0.568214	0.584188	0.966586	1.19497	0.479834	-0.226166	-0.884015	-0.367446	-0.215112	-0.49043	2.74413	-1.21175	-1.41661	-0.840116	2
6	4.72506	5.03236	4.35032	4.95575	4.46077	4.37891	3.54764	4.25317	3.25981	4.17818	3.86836	4.21163	4.63271	4.15613	4.18978	5.13634	3.42996	3.43709	2
7	-0.903478	-0.768585	0.21159	1.29577	0.592858	1.21092	1.04164	2.00316	5.2781	0.60682	0.14652	0.037544	1.28079	0.786352	1.92258	2.12077	2.727	4.22179	2
8	7.28896	9.03657	7.60204	5.76857	7.90834	6.64621	5.54799	6.88026	3.22175	5.63876	8.28192	6.85014	4.26647	6.63258	5.52023	4.54146	4.92043	5.06804	2
9	5.19155	4.51126	4.11465	5.31399	6.75555	4.57924	7.20251	7.10475	5.53026	3.11962	3.54773	2.4808	2.88013	3.52555	2.40408	5.45154	3.71501	3.11238	2
10	3.19017	4.20407	2.70066	2.86485	4.16395	2.52146	2.0826	3.63802	3.39588	3.75526	4.60447	2.86224	4.03129	5.06407	3.55779	3.37234	4.90068	4.23305	2
11	0.067768	-0.900612	-2.0603	0.216333	-0.413553	-0.765004	0.433015	-0.006952	0.209964	0.742576	-1.23228	-1.64187	0.411144	-1.04348	-1.16777	0.558404	-0.341632	-0.229807	2
12	4.59122	5.25539	1.74433	3.52939	5.21225	2.15026	1.36936	3.92925	-0.036762	1.98606	2.14227	1.24528	0.826752	1.4588	-0.13609	-0.705221	-0.186743	-2.42363	2
13	3.46144	1.34941	2.15562	3.10879	1.73545	2.6923	2.86587	2.44527	3.8006	0.777914	-0.290327	-0.407003	0.649343	-0.36705	-0.12083	0.500726	0.134083	0.240892	2
14	-2.1134	-1.76923	-1.40573	-1.8108	-1.79055	-2.36278	-0.712511	-1.20708	-0.37729	-2.80842	-3.13465	-3.09222	-1.33277	-2.07102	-3.22438	-0.406897	-0.421338	-1.93153	2
15	1.17317	1.95252	3.46769	1.17643	1.61573	2.36993	2.15079	2.01159	1.83042	3.29379	2.99149	3.31736	3.31241	3.07983	3.16869	3.6734	3.03391	3.20235	2
16	-3.99376	-4.03973	-3.86309	-1.36839	-1.69235	-1.55787	2.09114	0.765545	0.362744	-3.43275	-4.81243	-4.90489	-4.43223	-5.79003	-6.22722	-1.52634	-3.12822	-2.63558	2
17	4.11906	3.30388	4.93771	3.74062	2.19976	5.38412	2.9651	2.37155	4.47773	2.35439	2.01314	3.5389	2.54018	1.4011	4.12849	2.68399	1.9169	4.04121	2
18	0.355767	1.3434	1.62567	1.29971	2.35349	1.24122	1.1292	1.65489	1.61992	-0.033617	0.308882	-0.715095	0.215147	-0.068492	-0.983002	-0.038288	0.452003	-0.250013	2
19	4.99461	4.95642	5.58925	5.18906	4.93273	5.63622	4.23335	4.63415	5.43156	4.37713	3.86286	3.85691	4.45206	3.56487	4.14968	3.77933	3.64442	3.62358	2
20	0.887331	1.06513	1.34356	0.14796	0.359759	1.62535	0.536582	0.48071	2.66793	-0.496944	-0.482508	0.922391	-0.772337	-0.682882	1.25727	-0.207524	0.087078	2.91459	2
21	-1.06725	-2.34445	-0.379827	-1.45728	-2.93354	-1.24942	-0.999262	-3.14195	-0.991708	-2.90395	-4.64454	-2.33737	-2.34877	-5.12271	-2.9874	-1.75027	-5.64064	-2.76153	2

## Sheet: Early frontal LPP
Subjects	attr_F3	attr_FZ	attr_F4	attr_FC3	attr_FCZ	attr_FC4	attr_C3	attr_CZ	attr_C4	unattr_F3	unattr_FZ	unattr_F4	unattr_FC3	unattr_FCZ	unattr_FC4	unattr_C3	unattr_CZ	unattr_C4	Gender
1	3.54145	2.71434	3.31454	4.98203	4.03117	5.5042	4.69707	5.10852	8.49606	3.81667	3.13148	4.18145	3.99767	4.49258	6.48568	4.97687	5.44923	8.92462	1
2	2.22624	2.16175	1.63412	2.41178	2.65805	2.64595	2.6371	3.5115	2.31143	0.58548	1.3543	1.51203	0.521615	0.89533	1.85353	0.395135	1.41262	2.36725	1
3	10.7623	11.7398	9.41409	10.3651	12.645	9.47034	10.0364	11.6499	9.55968	7.32142	9.1196	7.09583	7.04504	9.29711	7.11147	6.4782	8.22345	6.963	1
4	4.40565	4.75584	7.56885	5.18055	6.3369	7.64616	5.87363	7.01156	7.99372	4.25938	4.9513	6.82627	4.78063	5.918	6.90672	5.65305	6.4185	6.56974	1
5	3.57437	5.97951	5.27069	7.46467	8.4875	5.27605	7.44989	9.49805	9.78562	5.21532	10.1052	7.78223	10.4384	12.7748	7.07153	10.0707	13.3215	13.2145	1
6	-9.21928	-10.6833	-10.7554	-10.0312	-11.2738	-10.6684	-10.3218	-11.4353	-9.2782	-10.3381	-11.1912	-11.0445	-12.5915	-11.9678	-11.17	-11.9243	-12.1262	-9.38473	1
7	2.98257	1.79849	0.981442	4.43088	2.63295	4.28833	6.84779	5.88117	6.90327	-0.042021	-0.852634	-1.88424	1.90717	0.582265	1.63887	4.1045	2.90382	4.68163	1
8	2.34824	0.324502	-0.415896	1.26349	0.978619	0.373917	2.56199	2.12783	3.05719	1.84207	-0.198702	-0.750086	1.96975	0.881574	0.922836	3.85811	2.51789	4.0748	1
9	0.231871	0.798773	0.225242	1.04693	0.604732	0.66467	1.735	1.66631	2.06236	-3.75629	-4.42777	-1.7215	-2.17609	-3.2118	-0.578792	-0.417168	-1.21275	0.649818	1
10	0.128669	0.224349	1.04152	0.55645	1.05554	2.27761	3.66935	5.47601	3.69458	-2.68608	-4.54603	-2.47708	-1.82887	-2.14328	-1.26605	-0.183204	1.68072	2.23597	1
11	0.649782	0.911807	1.51765	2.24644	2.91369	4.26466	5.41538	6.03533	6.38171	0.827699	0.507026	1.20819	2.59791	3.16859	4.11099	5.65367	6.32072	6.75583	1
12	2.93865	3.6831	3.4697	3.06548	5.11812	5.53312	4.64208	8.18259	7.15821	3.51561	1.85904	2.3174	3.44386	2.01973	4.84545	5.30503	5.64738	5.44792	1
13	-2.68377	-2.10998	0.667911	-0.025611	0.652909	2.04775	3.81382	6.29555	5.57929	-3.61058	-3.9828	-1.55842	-1.08221	-1.32555	0.379763	2.99119	4.65921	3.89222	1
14	4.37327	3.37071	0.833844	5.54471	4.93681	4.00056	6.48341	7.61691	6.02239	2.64707	2.049	0.827266	4.13742	3.86159	3.92076	5.4874	7.10578	6.29962	1
15	-3.12449	-2.92513	-2.43691	-2.26526	-3.04125	-2.36896	-1.26731	-1.65	-1.49655	-2.66406	-1.12964	-0.278495	-1.709	-1.65847	-0.505786	-0.142667	-0.499601	-0.43182	1
16	7.28739	7.32531	6.63918	8.39294	8.32352	7.16131	10.3097	10.1969	10.3692	3.13374	3.20626	3.35211	4.05638	4.02329	5.47674	6.3644	7.15533	8.13555	1
17	-1.33302	-1.16642	0.310298	-1.46042	-0.586779	0.525139	0.979471	2.15186	2.54562	-1.12257	-0.751243	0.704355	-0.61	0.337236	1.15937	1.94891	3.9165	3.28116	1
1	5.53128	5.52455	4.85448	4.70588	5.16456	3.82222	4.0607	5.30927	4.22493	5.38326	5.82966	4.58496	4.54156	5.91376	4.39285	4.22507	5.04929	5.37068	2
2	7.74379	10.0493	9.59503	7.75841	8.36478	9.64885	7.21205	8.56485	9.08085	-0.213152	2.38923	2.51562	0.573656	1.67207	2.43259	2.49778	2.5405	3.81749	2
3	4.63377	5.42474	5.07628	3.70386	5.53597	5.13046	5.95345	5.79859	5.59331	-1.92853	-0.506409	-1.09283	-2.49585	0.753576	1.89844	-1.63135	1.79539	2.42213	2
4	-2.27008	-2.09358	-2.56912	-3.23269	-1.97016	-5.33421	-3.47904	-1.68207	-2.59876	-3.06868	-3.70893	-4.11738	-5.78813	-2.80338	-8.70314	-5.54971	-3.14546	-4.8825	2
5	2.26039	4.03541	1.93178	2.27029	6.81922	4.98372	4.25593	8.70131	6.57071	3.28142	3.13739	3.18637	3.35129	3.72153	7.92843	3.12218	4.91087	3.8228	2
6	-2.08212	-3.00554	-2.39809	-0.977542	-1.9923	-2.296	-0.623948	0.1495	0.259622	-4.71068	-6.70017	-4.726	-3.46905	-5.14382	-4.63492	-2.38093	-3.69135	-1.63981	2
7	0.01636	0.556916	1.17981	3.01337	2.66594	2.70212	1.98149	5.16494	7.53773	0.548483	1.29689	1.10411	1.60954	2.74835	4.29837	2.41459	5.39507	6.53793	2
8	5.20015	7.57488	5.84454	5.30357	6.72044	5.2753	4.52747	6.84731	3.02022	5.09779	8.2301	6.14562	4.7918	6.56082	4.98078	4.78979	6.2691	4.76432	2
9	2.65528	2.4784	0.520846	2.59302	4.44336	2.0184	4.62086	3.53898	3.63078	0.800488	1.52257	-0.040314	1.32576	1.27631	0.647886	3.4918	2.05652	2.29285	2
10	5.94149	6.48177	5.62756	5.55027	6.09878	4.57146	4.66296	5.75309	3.62236	4.72751	5.13233	4.20652	4.91372	5.60093	4.54194	4.30405	6.39951	4.11488	2
11	2.7487	3.12293	2.43125	2.96019	3.04905	3.14541	3.21078	4.26117	4.13474	2.04599	1.7346	1.61285	1.63077	1.32972	1.39927	1.7849	2.45716	1.91441	2
12	1.20273	2.97761	1.85645	2.15617	4.3435	4.12838	1.58785	4.98931	4.88866	-3.67803	-1.50336	0.077675	-2.19347	-0.483986	0.98923	-1.28968	0.990158	2.18685	2
13	-1.2483	-3.88431	-1.2065	-1.50303	-3.46686	-0.234444	-0.749576	-1.41371	1.63386	-3.08476	-3.68176	-2.77852	-2.73908	-3.37584	-1.28767	-2.2465	-2.50612	-0.816871	2
14	-2.7647	-0.962976	-0.619048	-1.91793	-0.98849	-0.093908	-0.245093	0.402456	3.06757	-4.13311	-2.97241	-2.9797	-1.99925	-2.67418	-2.14373	-0.64927	-0.594555	-0.450098	2
15	0.674343	2.19212	3.62289	0.682896	2.18984	4.11067	2.7295	2.97726	4.20722	1.03837	2.25672	1.84547	1.0433	2.52049	3.33678	3.29932	3.24637	4.23779	2
16	-4.8423	-5.57918	-5.67829	-0.939386	-2.71071	-3.5189	2.62717	0.039692	-1.42065	-3.07936	-5.43025	-7.18023	-4.27502	-5.42853	-7.92364	-2.7076	-2.08513	-4.49847	2
17	7.30207	7.5962	7.78639	7.27408	8.4177	9.32646	6.69762	9.92685	9.46513	5.77958	6.93546	7.338	6.37696	7.64204	8.85546	6.17147	9.8826	10.1758	2
18	1.29256	1.45361	1.82942	1.86412	2.19389	1.68771	2.90314	1.80081	1.78113	1.82587	1.90446	0.028448	1.84947	0.612087	0.677149	1.83275	1.92762	1.77514	2
19	4.11773	2.6407	4.07704	4.74824	2.47496	3.39962	4.32784	2.45549	3.80726	2.91668	1.49559	2.52284	3.57446	1.64994	2.56005	2.40216	2.22987	2.53671	2
20	3.21293	4.11299	3.77892	2.89317	4.67698	4.85133	3.01072	4.91022	4.90465	3.10395	3.56887	3.56537	3.44631	4.4491	4.76539	3.55417	5.38955	5.42532	2
21	-1.4183	-3.9683	-2.74211	-0.847208	-3.22796	-2.10909	0.240284	-1.8194	-0.895503	-2.70691	-5.33828	-3.75252	-1.06385	-4.21924	-2.48289	0.708493	-2.62793	-1.01286	2
