# Supplementary material for: Hello handsome! Male's facial attractiveness gives rise to female's fairness bias in Ultimatum Game scenarios—An ERP study
Source: PLoS One. 2017 Jul 5;12(7):e0180459. doi: 10.1371/journal.pone.0180459 (PMC5498035; doi:10.1371/journal.pone.0180459)
Supplement: S1 Data — (ZIP) [file pone.0180459.s001.zip › Questionnaire_21 male subjects from previous experiment.xls]

## Sheet: Sheet1
Subjects	1、Facial Attractiveness	2、Social Status	3、Healthy Body	4、Resources	5、Intelligence	6、Achievement
1	4	2	4	3	4	4
2	4	3	5	4	4	3
3	4	3	5	1	5	3
4	5	2	4	2	3	2
5	4	4	4	3	3	3
6	5	3	5	4	4	4
7	5	3	5	3	5	5
8	5	3	5	3	3	1
9	2	5	3	3	4	4
10	3	2	3	2	4	4
11	5	4	5	4	4	3
12	4	3	3	4	4	3
13	4	4	5	5	5	4
14	5	5	5	5	5	4
15	5	5	5	3	4	4
16	4	3	4	3	4	4
17	5	4	5	3	3	4
18	3	3	4	3	3	3
19	5	4	5	3	3	3
20	4	3	5	4	4	3
21	4	3	4	3	4	3
Average Score	4.2381	3.38095	4.42857	3.2381	3.90476	3.38095
Sorting	1. Healthy Body	4.43
	2. Facial Attractiveness	4.24
	3. Intelligence	3.9
	4. Social status	3.38
	5. Achievement	3.38
	6. Resource	3.24
