# Supplementary material for: Hello handsome! Male's facial attractiveness gives rise to female's fairness bias in Ultimatum Game scenarios—An ERP study
Source: PLoS One. 2017 Jul 5;12(7):e0180459. doi: 10.1371/journal.pone.0180459 (PMC5498035; doi:10.1371/journal.pone.0180459)
Supplement: S1 Data — (ZIP) [file pone.0180459.s001.zip › Behavioral Data.xlsx]

## Sheet: Acceptance Ratio
Subjects	attr_offer_55	attr_offer_46	attr_offer_37	attr_offer_28	attr_offer_19	unattr_offer_55	unattr_offer_46	unattr_offer_37	unattr_offer_28	unattr_offer_19
1	1	1	0.03	0	0	1	1	0	0	0
2	1	1	1	1	1	1	1	1	1	1
3	1	0.97	0.83	0.37	0.03	0.83	0.7	0.2	0.07	0.03
4	1	1	1	1	1	1	1	1	1	1
5	1	0.83	0.33	0.22	0.11	0.94	0.17	0	0	0
6	1	1	1	0	0	1	1	0.94	0	0
7	1	0.89	0.22	0.11	0	1	0.5	0.06	0	0
8	1	1	1	0.94	0.83	1	1	1	0.83	0.67
9	0.94	0.94	0.33	0.17	0.06	0.5	0.78	0.06	0	0.06
10	1	0.83	0.11	0	0.17	0.94	0.17	0	0	0
11	1	0.94	0.61	0.28	0.06	0.72	0.44	0.11	0	0
12	1	1	1	0.83	0.67	0.39	0.22	0.06	0.17	0.11
13	1	1	0.67	0.22	0.17	1	0.94	0.17	0.11	0
14	1	1	0.17	0.11	0.06	0.94	1	0.06	0.11	0.11
15	1	1	1	0.89	0.39	1	0.94	0.61	0.39	0
16	1	1	0.61	0.06	0.06	1	1	0.17	0.11	0
17	1	1	1	1	0.94	1	1	1	1	1

## Sheet: Response Time
Subjects	attr_offer_55	attr_offer_46	attr_offer_37	attr_offer_28	attr_offer_19	unattr_offer_55	unattr_offer_46	unattr_offer_37	unattr_offer_28	unattr_offer_19
1	587.47	681.03	723.43	612.03	596.9	574.1	645.1	804.43	618.67	582.77
2	1100.22	2231.33	2377.22	2471.56	1472.5	1786.17	1897.44	1551.56	1527.78	1195.56
3	1453.11	1403.22	2933.72	1894.72	1203.78	1171.28	2478.17	2054.78	2238.67	1533.5
4	595.44	1036.28	1212.17	1011.44	952.22	806.06	1223.17	1471.83	922.22	812.72
5	745.33	2941.94	2374.5	1635.83	1285.89	1660.17	2036.61	1276.94	1019.78	832.22
6	536.39	563.44	637.5	1132.11	620.44	571.11	622.39	741.67	983.39	633.11
7	703.72	970.78	789	843.33	694.78	681.17	770.22	888.56	923.67	713.67
8	743.67	824.06	1355.11	1737.61	813.17	760.5	1018.22	2076.78	1254.83	721.22
9	798.22	1260.06	1600.89	2171.56	1537.56	1057.56	1543.39	1982.06	1314.72	960.89
10	852.56	1238.56	1201.28	2022.17	973.5	976.94	1281.33	1455.83	1890.94	1024.67
11	1192.61	1029.5	1616.28	1665.22	1434.33	1334.72	1822.06	1685.33	1262.67	1272.39
12	2068.78	2501.72	3112.44	2779.28	2545.61	2420.72	3010.06	3019.28	2702.33	1938.11
13	1140.33	1126.5	1842.39	1463.06	1162.06	1381.39	1296.11	1675.11	1598.17	1098.28
14	718.67	835.28	868	868.61	886.39	820.17	977.22	1031.89	919.06	844.33
15	634.61	708.67	811.61	697.94	594.17	614.89	661.78	820.94	661	669.83
16	735.5	833.56	1518.78	1123.22	863.94	806.56	953.22	1860.83	1269.33	836.61
17	692.83	809.5	802.56	909.33	1013.33	647.22	998.28	616.67	932.56	644.67
